# Supplementary material for: Genome-Wide Identification and Expression Analysis of Aquaporin Gene Family in Tea Plant (Camellia sinensis)
Source: Plants (Basel). 2025 Dec 12;14(24):3786. doi: 10.3390/plants14243786 (PMC12737062; doi:10.3390/plants14243786)
Supplement: Supplementary file 1 [file plants-14-03786-s001.zip]

Archive with 4 entries (4 files):
- Figure S3.png
- FigureS1 .jpg
- FigureS2.png
- Supplement tables.xlsx
