# Supplementary material for: Genome-Wide Identification and Expression Analysis of Aquaporin Gene Family in Tea Plant (Camellia sinensis)
Source: Plants (Basel). 2025 Dec 12;14(24):3786. doi: 10.3390/plants14243786 (PMC12737062; doi:10.3390/plants14243786)
Supplement: Supplementary file 1 [file plants-14-03786-s001.zip › Supplement tables.xlsx]

## Sheet: TableS1
Table S1 Gene duplication event analysis of CsAQPs
Gene_ID	Rename	Duplicate type
CSS0044271.1	CsNIP6;1	Dispersed
CSS0046752.1	CsNIP6;2	Dispersed
CSS0041534.1	CsNIP5;1	Dispersed
CSS0037541.1	CsNIP5;2	Dispersed
CSS0002218.1	CsPIP1;2	Dispersed
CSS0002350.1	CsPIP1;1	Dispersed
CSS0006638.1	CsPIP1;3	Dispersed
CSS0041392.1	CsPIP2;5	Dispersed
CSS0000861.1	CsSIP1;1	Dispersed
CSS0000601.1	CsTIP2;1	Dispersed
CSS0042070.1	CsTIP2;2	Dispersed
CSS0042512.1	CsTIP5;1	Dispersed
CSS0029404.1	CsTIP1;5	Dispersed
CSS0035641.1	CsTIP3;1	Dispersed
CSS0011941.1	CsTIP4;2	Dispersed
CSS0019278.1	CsTIP4;1	Dispersed
CSS0004021.1	CsTIP2;3	Dispersed
CSS0017618.1	CsXIP1;1	Dispersed
CSS0048884.1	CsNIP4;1	Proximal
CSS0023412.1	CsNIP4;2	Proximal
CSS0046969.1	CsNIP4;3	Proximal
CSS0004550.1	CsNIP4;4	Proximal
CSS0019203.1	CsNIP7;1	Proximal
CSS0004643.1	CsNIP7;2	Proximal
CSS0026581.1	CsTIP5;4	Proximal
CSS0016664.1	CsTIP5;3	Proximal
CSS0043800.1	CsNIP1;2	Tandem
CSS0037780.1	CsNIP4;5	Tandem
CSS0016100.1	CsNIP4;6	Tandem
CSS0044037.1	CsPIP2;1	Tandem
CSS0010462.1	CsPIP2;8	Tandem
CSS0042042.1	CsPIP2;11	Tandem
CSS0008215.1	CsTIP5;12	Tandem
CSS0016225.1	CsTIP5;11	Tandem
CSS0024253.1	CsTIP5;7	Tandem
CSS0011896.1	CsTIP5;5	Tandem
CSS0043068.1	CsTIP5;10	Tandem
CSS0035294.1	CsTIP5;6	Tandem
CSS0037352.1	CsTIP5;2	Tandem
CSS0048247.1	CsTIP5;8	Tandem
CSS0011252.1	CsTIP5;9	Tandem
CSS0035300.1	CsXIP2;2	Tandem
CSS0031679.1	CsXIP2;1	Tandem
CSS0037800.1	CsNIP1;1	WGD or Segmental
CSS0048617.1	CsNIP1;3	WGD or Segmental
CSS0047143.1	CsPIP2;2	WGD or Segmental
CSS0002360.1	CsPIP2;7	WGD or Segmental
CSS0012183.1	CsPIP2;4	WGD or Segmental
CSS0008573.1	CsPIP2;9	WGD or Segmental
CSS0001305.1	CsPIP2;10	WGD or Segmental
CSS0001968.1	CsPIP2;3	WGD or Segmental
CSS0048879.1	CsPIP2;6	WGD or Segmental
CSS0034662.1	CsSIP2;1	WGD or Segmental
CSS0006527.1	CsSIP2;2	WGD or Segmental
CSS0042437.1	CsTIP1;1	WGD or Segmental
CSS0035495.1	CsTIP1;3	WGD or Segmental
CSS0027319.1	CsTIP1;2	WGD or Segmental
CSS0006794.1	CsTIP1;4	WGD or Segmental
CSS0005067.1	CsTIP1;8	WGD or Segmental
CSS0006277.1	CsTIP1;7	WGD or Segmental
CSS0042658.1	CsTIP1;6	WGD or Segmental

## Sheet: TableS2
Table S2. The Ka/Ks ratios of CsAQPs collinearity gene pairs in tea plant.
Seq_1	Seq_2	Ka	Ks	Ka_Ks	EffectiveLen	AverageS-sites	AverageN-sites	cN	cS	pN	pS	Diverged years	Positive selection
CsTIP1;6	CsTIP1;4	0.0717412	1.83493	0.0390976	705	181.25	523.75	35.8333	124.167	0.0684169	0.685057	141.148	NO
CsTIP1;6	CsTIP1;7	0.0846299	1.35514	0.0624512	756	194.75	561.25	44.9167	122.083	0.0800297	0.626872	104.241	NO
CsPIP2;4	CsPIP2;7	0.0989749	0.736703	0.134348	843	212.083	630.917	58.5	99.5	0.0927222	0.469155	56.6695	NO
CsSIP2;1	CsSIP2;2	0.00358531	0.0112678	0.31819	738	178.833	559.167	2	2	0.00357675	0.0111836	0.866755	NO
CsTIP1;3	CsTIP1;2	0.155322	1.63752	0.0948516	753	191.083	561.917	78.8333	127.167	0.140294	0.665504	125.963	NO
CsTIP1;3	CsTIP1;1	0.115588	0.633444	0.182476	753	191.333	561.667	60.1667	81.8333	0.107122	0.4277	48.7264	NO
CsTIP1;4	CsTIP1;7	0.0492626	0.669441	0.0735876	705	180.667	524.333	25	80	0.0476796	0.442804	51.4955	NO
CsTIP1;4	CsTIP1;8	0.051302	0.669441	0.0766341	705	180.667	524.333	26	80	0.0495868	0.442804	51.4955	NO
CsTIP1;2	CsTIP1;1	0.19017	1.97113	0.0964776	753	190.417	562.583	94.5	132.5	0.167975	0.695842	151.626	NO
CsPIP2;10	CsPIP2;9	0.143571	0.429389	0.334361	795	199.333	595.667	77.8333	65.1667	0.130666	0.326923	33.03	NO
CsPIP2;10	CsPIP2;3	0.116481	1.1885	0.0980061	837	208.25	628.75	67.8333	124.167	0.107886	0.596238	91.4233	NO
CsPIP2;10	CsPIP2;6	0.112936	1.20033	0.0940871	837	209.083	627.917	65.8333	125.167	0.104844	0.598645	92.3333	NO
CsPIP2;3	CsPIP2;6	0.042368	0.586808	0.0722009	840	208.833	631.167	26	85	0.0411936	0.407023	45.1391	NO
CsPIP2;1	CsPIP2;3	0.137853	1.11583	0.123543	843	213	630	79.3333	123.667	0.125926	0.580595	85.8334	NO
CsTIP1;7	CsTIP1;8	0.00178147	0	0	756	194	562	1	0	0.00177936	0	0	NO
CsNIP1;3	CsNIP1;1	0.122379	0.584953	0.209212	831	205.167	625.833	70.6667	83.3333	0.112916	0.406174	44.9964	NO

## Sheet: TableS3
Table S3 Analysis of cis-acting element in CsAQPs genes.
	Light response																									Tissue element							Core elements		Cell cycle	Circadian		abiotic stress						biotic stress
	3-AF1 binding site	AAAC-motif	GT1-motif	Sp1	GA-motif	GATA-motif	GATT-motif	Gap-box	I-box	LAMP-element	TCCC-motif	TCT-motif	chs-CMA1a	chs-CMA2a	AT1-motif	AE-box	ACE	ATC-motif	ATCT-motif	Box 4	G-Box	ACA-motif	MRE	3-AF3 binding site	Box II	motif I	AACA_motif	HD-Zip 1	O2-site	NON-box	GCN4_motif	RY-element	AT-rich element	AT-rich sequence	MSA-like	A-box	circadian	MBSI	GC-motif	TC-rich repeats	MBS	LTR	ARE	GARE-motif	P-box	TGA-element	TGA-box	TCA-element	ABRE
CsNIP1;1	1	0	0	0	0	0	0	0	0	0	2	0	0	0	1	0	0	0	0	2	1	0	1	0	0	0	0	0	0	0	1	0	0	0	0	0	0	0	2	0	0	0	3	0	0	0	0	0	1
CsNIP1;2	0	0	0	0	0	1	0	1	1	0	0	1	0	0	0	2	0	0	0	2	1	0	0	0	0	0	0	0	0	0	0	0	0	0	0	0	1	0	0	0	1	0	3	1	0	1	0	0	1
CsNIP1;3	0	0	1	0	0	1	0	0	1	0	0	1	0	0	0	2	0	0	0	2	1	0	0	0	0	0	0	0	0	0	0	0	0	0	0	0	0	0	0	0	1	0	3	1	0	1	0	0	1
CsNIP4;5	0	0	1	0	0	0	0	0	1	0	0	1	0	0	0	0	0	0	0	3	1	0	1	0	0	0	0	0	0	0	2	0	0	0	0	0	1	0	0	0	2	0	5	0	0	2	2	2	1
CsNIP4;6	0	0	1	0	0	0	0	0	0	0	0	0	0	0	0	0	0	0	0	4	1	0	1	0	0	0	0	0	0	0	2	0	0	0	0	2	1	0	0	0	1	0	2	0	3	3	1	2	1
CsNIP4;1	0	0	1	1	0	0	0	0	0	0	1	0	0	0	0	0	0	1	0	2	5	0	0	0	1	0	0	0	3	0	0	0	0	0	0	1	0	0	1	0	0	3	1	0	0	0	0	0	5
CsNIP4;2	0	0	2	2	0	1	0	0	0	0	0	0	0	0	0	0	0	0	2	5	0	0	0	1	0	0	0	0	0	0	0	0	0	0	0	0	0	0	0	0	0	1	0	0	0	0	0	1	0
CsNIP4;3	0	0	1	0	0	0	0	0	1	1	3	0	0	0	0	1	0	0	0	3	3	0	2	0	0	0	1	0	1	0	0	0	0	0	0	0	0	0	0	0	0	0	4	0	2	0	0	0	4
CsNIP4;4	0	0	1	0	0	0	0	0	1	1	2	0	0	0	0	1	0	0	0	3	3	0	1	0	0	0	1	0	1	0	0	0	0	0	0	0	0	0	0	0	0	0	4	0	2	0	0	0	4
CsNIP6;1	0	0	1	0	0	1	0	0	0	1	0	0	0	0	0	0	0	0	0	1	6	0	0	0	0	0	0	0	0	0	0	0	0	0	0	0	0	0	0	1	1	1	0	1	5	0	0	1	2
CsNIP6;2	0	0	1	0	1	2	0	0	0	0	0	1	0	0	0	1	0	1	0	2	0	0	0	0	0	0	0	0	2	0	0	0	0	1	0	0	0	0	0	0	0	0	0	1	1	0	0	0	0
CsNIP5;1	0	0	0	0	0	1	0	0	0	0	0	3	0	0	0	0	1	0	0	1	1	0	0	0	0	0	0	0	1	0	0	0	0	0	0	0	0	0	0	0	1	0	2	0	1	0	0	0	1
CsNIP5;2	0	0	0	0	0	0	0	0	0	0	1	0	0	0	1	0	0	0	0	3	0	0	0	0	0	0	0	0	2	0	0	0	0	0	0	0	0	0	0	2	0	0	4	0	1	0	0	0	0
CsNIP7;1	0	0	0	0	0	2	0	0	2	0	1	1	0	1	1	0	0	0	0	0	2	0	1	0	0	0	0	0	3	0	1	0	0	0	0	0	0	0	0	0	1	1	2	0	0	0	0	0	2
CsNIP7;2	0	0	0	0	0	2	0	0	2	0	1	0	0	0	1	0	0	0	0	0	3	0	1	0	0	0	0	0	3	0	1	0	0	0	0	0	0	0	0	0	1	1	2	0	0	0	0	0	3
CsPIP1;2	0	0	1	0	0	0	0	0	0	0	0	0	1	0	0	0	0	0	0	3	0	1	0	0	0	0	0	0	0	0	0	0	0	0	0	0	0	0	0	0	1	0	2	0	0	1	0	0	0
CsPIP1;1	0	0	0	0	0	1	0	0	0	0	1	0	0	0	0	0	0	0	0	6	0	0	0	0	1	0	0	0	0	0	0	0	0	0	0	1	0	0	0	0	1	0	0	0	0	1	0	5	0
CsPIP1;3	0	0	0	0	0	0	0	0	1	0	0	1	1	0	1	0	0	0	0	7	0	0	0	0	0	0	0	0	1	0	0	0	0	0	0	0	1	0	0	0	0	1	1	0	0	0	0	0	0
CsPIP2;2	1	0	1	1	0	0	0	0	2	0	0	3	0	0	0	0	0	0	0	8	0	0	0	0	0	0	0	1	0	0	1	0	0	0	1	0	0	0	0	2	0	1	0	0	1	0	0	1	0
CsPIP2;1	0	0	1	1	0	0	0	1	0	0	0	2	1	0	0	0	0	0	0	3	7	0	1	0	0	0	0	0	1	0	0	0	0	1	0	2	0	0	0	0	0	0	3	0	0	1	0	1	6
CsPIP2;7	0	0	0	0	0	0	0	0	0	0	1	1	0	0	1	1	0	0	0	2	0	0	0	0	0	0	0	0	0	1	0	0	1	1	0	0	0	1	0	0	0	0	2	0	0	0	0	1	0
CsPIP2;4	0	0	0	1	0	1	0	0	2	0	0	1	0	0	1	1	0	0	0	6	8	0	0	0	0	0	0	0	0	0	1	0	0	0	0	1	1	0	1	0	0	0	2	2	0	1	0	0	7
CsPIP2;5	1	0	1	0	0	1	1	0	1	0	0	4	0	0	0	0	0	0	0	0	0	0	0	0	0	0	0	0	0	0	0	1	0	0	0	0	0	0	0	1	1	0	4	1	2	0	0	1	0
CsPIP2;9	0	0	0	0	1	0	0	0	0	0	0	1	0	0	0	0	0	0	0	1	1	0	0	0	0	0	0	0	2	0	0	0	1	1	1	0	0	0	0	0	1	0	0	1	0	1	0	1	1
CsPIP2;8	0	0	0	0	1	0	0	0	0	0	0	1	0	0	0	0	0	0	0	1	1	0	0	0	0	0	0	0	2	0	0	0	1	1	1	0	0	0	0	0	1	0	0	1	0	1	0	1	1
CsPIP2;11	0	0	0	0	0	2	0	0	0	0	0	1	0	0	0	0	0	0	0	2	0	0	1	0	0	0	0	0	0	0	1	1	0	0	0	0	0	1	0	0	0	0	3	0	0	1	0	1	0
CsPIP2;10	0	0	1	0	0	2	0	0	0	0	0	1	0	0	0	1	0	0	0	4	2	0	1	0	0	0	0	0	0	0	1	1	0	0	0	0	0	1	0	1	0	0	2	0	0	1	0	0	2
CsPIP2;3	1	0	2	0	0	0	0	0	1	0	0	0	0	0	0	0	0	0	0	1	1	0	0	0	0	0	0	0	2	0	0	0	0	0	0	0	0	0	0	1	0	0	0	0	1	1	0	0	1
CsPIP2;6	0	0	0	0	0	0	0	0	0	0	0	1	0	0	0	0	0	0	0	5	0	0	0	0	0	0	0	0	0	0	0	0	1	0	0	0	0	0	0	1	0	0	3	0	0	0	0	1	0
CsTIP2;1	0	0	2	0	0	1	0	0	1	1	0	1	1	0	0	2	0	0	0	4	1	0	0	0	0	0	0	0	1	0	0	1	0	0	0	1	0	0	0	1	0	1	0	0	0	0	0	0	1
CsTIP2;2	0	0	1	0	0	0	0	0	2	0	0	1	0	0	1	1	0	0	1	6	1	0	0	0	0	0	0	0	0	0	1	0	0	0	0	1	0	0	1	1	0	1	0	0	0	0	0	0	0
CsTIP2;3	0	0	2	0	0	2	0	0	0	1	0	2	0	1	0	1	0	0	0	9	2	0	0	0	0	0	0	0	0	0	0	0	0	0	0	1	1	0	0	2	0	0	3	0	1	0	0	0	1
CsTIP5;12	0	0	0	0	1	1	0	0	1	0	0	1	1	0	0	0	0	0	0	2	2	1	0	0	0	0	0	0	1	0	0	0	0	0	0	0	0	0	0	0	1	0	0	1	0	0	0	0	1
CsTIP5;11	0	0	0	0	0	0	0	0	1	0	1	0	1	0	0	0	0	0	0	2	0	1	1	0	0	0	0	0	2	0	0	0	0	0	0	0	0	0	0	0	1	0	4	0	0	1	0	0	0
CsTIP5;7	0	0	0	0	0	1	0	0	0	0	0	0	1	0	0	0	0	0	1	1	0	0	1	0	0	0	0	1	1	0	0	0	0	0	0	0	0	0	0	0	1	1	1	0	0	0	1	0	1
CsTIP5;5	0	0	1	0	1	0	0	0	1	0	0	0	0	0	0	0	0	0	0	2	4	0	0	0	0	0	0	1	3	0	0	0	1	0	0	0	0	0	0	0	2	0	1	0	0	0	0	0	3
CsTIP5;10	0	0	0	0	1	0	0	0	1	0	0	0	0	0	0	0	0	0	0	4	3	1	0	0	0	0	0	1	2	0	0	0	0	0	0	0	0	0	0	0	0	2	3	0	0	0	0	0	1
CsTIP5;6	0	0	0	0	0	0	0	0	1	0	0	1	0	0	0	0	0	0	0	2	2	0	0	0	0	0	0	1	2	0	0	0	0	1	0	0	0	0	0	0	1	2	2	1	0	0	0	0	1
CsTIP5;2	0	0	0	0	1	0	0	0	0	0	0	0	0	0	0	0	0	0	0	6	1	1	0	0	0	0	0	0	0	0	0	0	0	0	0	0	1	0	1	1	0	0	0	0	0	0	0	0	0
CsTIP5;8	0	0	0	0	0	0	0	0	1	0	0	1	0	0	0	0	0	0	0	2	1	0	0	0	0	0	0	0	0	0	0	1	1	0	0	0	0	0	0	1	0	1	1	0	1	0	0	0	0
CsTIP5;9	0	0	0	0	0	0	0	0	0	0	0	0	0	0	0	1	0	0	0	3	2	2	0	0	0	0	0	0	0	0	0	0	0	0	0	0	0	0	0	0	0	0	5	2	0	1	0	0	0
CsTIP5;1	0	0	0	1	1	1	0	0	0	0	1	0	0	1	0	0	0	0	2	1	0	0	1	0	0	0	0	0	0	0	1	0	0	0	0	1	0	0	0	1	2	0	3	0	0	2	0	0	0
CsTIP5;4	0	1	0	0	0	1	0	0	0	0	1	0	0	0	0	1	0	0	0	7	11	0	0	0	0	0	0	0	1	0	0	0	0	0	0	0	0	0	0	0	0	1	1	0	0	0	0	0	9
CsTIP5;3	0	0	1	0	0	1	0	0	0	0	0	1	0	0	0	0	0	0	0	2	2	0	0	0	0	0	0	0	0	0	0	0	0	0	0	0	1	0	0	0	0	2	6	0	0	0	0	0	1
CsTIP1;1	0	0	2	0	0	0	0	0	0	0	0	1	0	0	1	0	0	0	0	7	2	0	0	0	0	1	0	0	0	0	0	0	0	0	1	0	0	0	0	0	1	0	2	1	0	0	0	2	2
CsTIP1;3	0	0	3	0	0	0	0	0	0	0	0	1	0	0	0	0	0	0	0	6	1	0	0	0	0	0	0	0	1	0	0	0	0	0	0	0	0	0	0	0	0	0	2	0	0	4	0	0	1
CsTIP1;2	0	0	1	0	0	1	1	0	1	0	0	2	0	0	0	0	0	0	0	1	3	0	0	0	0	0	0	0	1	0	0	0	0	1	0	0	0	0	0	0	0	0	3	0	1	1	0	1	2
CsTIP1;4	1	0	1	0	0	1	0	0	0	0	1	0	0	0	1	0	1	0	0	5	8	0	0	0	0	0	0	0	0	0	0	0	0	0	0	2	0	0	0	0	0	0	1	0	0	0	0	0	5
CsTIP1;8	0	0	0	0	0	0	0	0	2	0	0	2	0	0	0	0	0	0	0	6	3	0	0	0	0	0	0	1	1	0	0	0	0	0	0	1	1	0	0	1	1	0	1	1	0	1	0	0	3
CsTIP1;7	0	0	0	0	0	0	0	0	2	0	0	2	0	0	0	0	0	0	0	7	3	0	0	0	0	0	0	1	1	0	0	0	0	0	0	1	1	0	0	1	1	0	1	1	0	1	0	0	3
CsTIP1;5	0	0	0	0	0	0	0	0	0	0	1	3	0	0	0	1	0	0	0	2	3	0	0	0	0	0	0	0	1	0	0	0	0	0	0	0	1	0	0	0	0	0	4	0	0	0	0	0	3
CsTIP1;6	0	0	1	0	0	0	0	0	1	0	0	0	0	1	1	0	1	0	0	2	2	0	0	0	0	0	0	0	0	0	1	0	0	0	0	0	0	0	0	1	0	1	2	0	0	0	0	0	4
CsTIP3;1	0	0	0	0	0	0	0	0	1	0	1	1	0	0	0	0	0	0	1	3	1	0	0	0	0	0	0	0	1	0	0	0	1	0	0	0	0	0	1	1	1	0	1	0	0	0	0	0	2
CsTIP4;2	0	0	1	0	1	0	0	0	0	0	0	0	0	0	0	0	0	0	0	2	3	0	0	0	0	0	0	0	0	0	0	0	0	0	0	0	0	0	0	0	1	0	4	1	0	0	0	4	4
CsTIP4;1	0	0	1	0	0	0	0	1	0	0	0	0	0	0	0	0	0	0	1	5	0	0	2	0	0	0	0	0	2	0	1	0	0	0	0	0	0	0	0	0	0	1	3	0	0	0	0	1	0
CsXIP1;1	1	0	0	0	0	1	1	0	0	0	0	0	1	0	0	1	0	0	0	3	7	0	1	1	0	0	0	0	1	0	0	0	0	0	0	0	1	0	0	0	0	0	1	0	0	0	0	1	4
CsXIP2;2	0	0	2	0	0	0	0	1	0	0	0	0	1	0	1	0	0	0	0	7	1	0	0	0	0	0	0	0	0	0	0	0	1	0	0	0	0	0	1	0	1	0	1	0	0	0	0	0	1
CsXIP2;1	0	0	0	0	0	0	0	1	0	0	0	0	0	0	0	0	0	0	0	13	3	0	0	0	0	0	0	0	0	0	0	0	0	0	0	0	1	0	1	2	1	0	2	0	0	0	0	1	2
CsSIP1;1	0	0	1	0	0	0	0	0	0	0	1	0	0	0	0	0	1	0	0	3	3	0	1	0	0	0	0	0	1	0	1	0	0	0	0	2	0	0	0	1	0	0	2	1	0	0	0	0	4
CsSIP2;1	0	0	2	1	0	0	0	0	0	0	1	0	0	0	1	0	0	0	0	7	0	0	0	0	0	0	0	0	2	0	1	0	0	0	0	0	0	0	0	0	0	1	1	0	1	0	0	0	0
CsSIP2;2	0	0	1	0	0	2	0	0	0	0	1	2	0	0	2	0	0	0	0	5	1	0	0	0	0	0	0	1	1	0	1	0	0	0	0	0	0	0	0	0	0	1	0	0	0	1	0	0	1
[truncated: 6 more columns]

## Sheet: TableS4
TableS4. Primers used in this study
Names	Primer sequences	Functions
CsPIP1;1F	actatagggaatattaagcttATGGAGGGCAAGGAGGAGG	For clone
CsPIP1;1R	tgatggatatctgcagaattcTTTGGACTTGAAGGGAATTGCT	For clone
CsPIP1;3F	actatagggaatattaagcttATGGAGGGTAAGGAAGAGGATGT	For clone
CsPIP1;3R	tgatggatatctgcagaattcGGCCCTGGACTTGAAAGGAA	For clone
CsPIP2;1F	actatagggaatattaagcttATGGCAAAGGACATTGAAGTCG	For clone
CsPIP2;1R	tgatggatatctgcagaattcAGTAGTGCTCCTGAAAGATCCCAG	For clone
CsPIP2;2F	actatagggaatattaagcttATGGCAAAGGACATAGAAGTGGG	For clone
CsPIP2;2R	tgatggatatctgcagaattcGGCATTGCTCCTGGATGATC	For clone
CsPIP2;3F	actatagggaatattaagcttATGTCGAAGGAAGTGAGCGAAG	For clone
CsPIP2;3R	tgatggatatctgcagaattcGTTGGTAGGGTTGCTTCGGA	For clone
CsPIP2;4F	actatagggaatattaagcttATGGCGAAGGATATGGGGG	For clone
CsPIP2;4R	tgatggatatctgcagaattcGACATGGGAGCTGCTCCTGA	For clone
CsPIP2;6F	actatagggaatattaagcttATGTCGAAAGAAGTGAGCGAAGA	For clone
CsPIP2;6R	tgatggatatctgcagaattcGTTGGTGGGGTTGCTGCG	For clone
CsPIP2;7F	actatagggaatattaagcttATGGCAAAAGGAGTGGAAGTGG	For clone
CsPIP2;7R	tgatggatatctgcagaattcAGAGCTGCTCCTGAACGATGAG	For clone
CsPIP2;8F	actatagggaatattaagcttATGAGTGAAGAAAAGAAAATCCATCTAG	For clone
CsPIP2;8R	tgatggatatctgcagaattcGATGCGAGGGGAGTTGGTG	For clone
CsPIP2;10F	actatagggaatattaagcttATGTCGAAGGAAGCCAGCG	For clone
CsPIP2;10R	tgatggatatctgcagaattcGTGGCCGGCGTTGCTGCG	For clone
qCsPIP1;1F	AAGCGAGCTGACTTCGTGGT	Real time PCR
qCsPIP1;1R	TCCGACCGTTGAGCACTTGG	Real time PCR
qCsPIP1;3F	GAGACTCGCATGTCCCCATT	Real time PCR
qCsPIP1;3R	TCCCTGTTGAAGACGATGGC	Real time PCR
qCsPIP2;1F	CGCTGATCGACTTCGAGGAA	Real time PCR
qCsPIP2;1R	GCACTGGTCGGTAGTCTTGG	Real time PCR
qCsPIP2;2F	GTCTCTGGTCCGAGCCATTC	Real time PCR
qCsPIP2;2R	GCTCCACCACCATACTCGAC	Real time PCR
qCsPIP2;3F	TCCCAAGAGAAACGCCAGAGAC	Real time PCR
qCsPIP2;3R	GGTTGATGCCAGTGCCAGTGA	Real time PCR
qCsPIP2;4F	AAGGCCTTCCAGAGCTCCTA	Real time PCR
qCsPIP2;4R	CGGAATGGTGGCTAGGTGAA	Real time PCR
qCsPIP2;6F	CGCCACAGTCATCGGTCACAAG	Real time PCR
qCsPIP2;6R	CGGTGCAGTAGACGAGGACGAA	Real time PCR
qCsPIP2;7F	GGTTGTTCTTGGCGAGGAAGGT	Real time PCR
qCsPIP2;7R	ACCACCACCGAGCGAGTTGTA	Real time PCR
qCsPIP2;8F	GCGGCGTTGGTGAAGGCATT	Real time PCR
qCsPIP2;8R	TGGCGGAGAAGACGGTGTAGAC	Real time PCR
qCsPIP2;10F	TTCCGCCACCGATCCGAAGA	Real time PCR
qCsPIP2;10R	GGTTGATGCCAGTGCCAGTGAT	Real time PCR
